# Supplementary material for: The HIV Protease Inhibitor Ritonavir Reverts the Mesenchymal Phenotype Induced by Inflammatory Cytokines in Normal and Tumor Oral Keratinocytes to an Epithelial One, Increasing the Radiosensitivity of Tumor Oral Keratinocytes
Source: Cancers (Basel). 2025 Jul 30;17(15):2519. doi: 10.3390/cancers17152519 (PMC12346649; doi:10.3390/cancers17152519)
Supplement: Supplementary file 1 [file cancers-17-02519-s001.zip]

Archive with 1 entries (1 files):
- cancers-3748429-supplementary.pdf
